# Supplementary material for: Outreach programs to improve life circumstances and prevent further adverse developmental trajectories of at‐risk youth in OECD countries: A systematic review
Source: Campbell Syst Rev. 2022 Oct 17;18(4):e1282. doi: 10.1002/cl2.1282 (PMC9577261; doi:10.1002/cl2.1282)
Supplement: Supplementary file 2 — Supporting information. [file CL2-18-e1282-s003.XLSX]

## Sheet: ROB 2
ROB 2: RISK OF BIAS TOOL FOR ASSESSING RANDOMIZED STUDIES OF INTERVENTIONS
Study Information				Overall study rating			Pre-intervention		Post-intervention
							Domain: Randomization Process		Domain: Deviations from intervention		Domain: Missing Outcome Data		Domain: Measurement of Outcome		Domain: Selection of Reported Results
Study	Author	Title	Outcome	Overall judgement	Overall comment	Overall bias direction	Judgement	Comment	Judgement	Comment	Judgement	Comment	Judgement	Comment	Judgement	Comment
Baer 2007	Baer John S.; Garett Sharon B.; Beadnell Elizabeth; Wells A.; Peterson Peggy L.	Brief motivational intervention with homeless adolescents		Some concerns			Some concerns	Randomised using an urn randomisation programme balancing on gender and ethnicity, ratio 3 to 2 for treatment. State baseline is balanced but do not show any numbers by group except drug and alcohol use where there are some imbalances (table 1)	Some concerns	No information but probably no blinding. Around 50% completed all four sessions and 18% only one session	Some concerns	No proper information provided. Attrition of 10 participants, most likely 9 treated and 1 control (75 assigned to treatment and 52 to control and at p. 584 it is reported how many of the 66 assigned to treatment completed how many sessions. Reported that a total of 97 completed the one month follow up and a total of 89 the three months follow up as well. Not reported by group, thus the number ana…	Some concerns	Drug use by time-line follow back and verified by urine test (only at 3 months FU). No information on blinding	Some concerns	No apriori analysis plan. Numbers used for analysis by group not reported
Herrera 2013	Herrera, Carla, David L. DuBois and Jean Baldwin Grossman.	The Role of Risk: Mentoring Experiences and Outcomes for Youth with Vary ing Risk Profiles	Self-worth, hope, depression, parent reports of emotional symptoms, honesty, prosocial behavior, parent reports of prosocial behavior, social acceptance, misconduct, parent reports of conduct problems, self-perceptions of academic abilities, school liking, educational expectations and self-reported grades. Further number of primary outcomes (excluding skipping school) that showed meaningful (that…	Some concerns	Note we only assess the randomised treatment and control group, year one. In total the study includes seven programmes and data collected in two years for some of the participants. In two programmes the students who apply for the programme are randomised to treatment and a waitlist control in year one and the remaining five programmes all who applies receives the treatment in year one. In year tw…		Some concerns	Method of randomisation not reported other than *Our survey firm, Survey Research Management (SRM), then randomly assigned the youth to one of two groups' (p. 89). All baseline outcomes balanced (table 5.1) and participant characteristics (table B.1).	Some concerns	Perform ITT but only less than 1% of those randomised to treatment do not receive treatment (p. 123), and At the time the study began, one agency offered activities to youth on its waitlist every couple of months (which would have also been offered to the youth in the control group). However, at that agency, less than 5 percent of the youth on the waitlist typically attended (p. 123). Do not impu…	Some concerns	Attrition/missing data rates 19% for treatment and 17% for control (p. 51)	Some concerns	There may be blinding as it is reported: "Agencies were asked to ensure that an unfamiliar staff person administered the follow-up youth surveys (as opposed to the youth’s case manager)." (p. 90) but unclear if this only regards the treated group. Otherwise nothing of concern	Some concerns	Collected information on 22 outcomes—4 related to emotional/psychological well-being (self-worth, hope, depression and parent reports of emotional symptoms), 4 on prosocial behaviour and activities (honesty, prosocial behaviour, community service and parent reports of prosocial behaviour), 1 on peer relationships (social acceptance), 3 on adult relationships (parent trust, number of non-parental …
Herrera 2013	Herrera, Carla, David L. DuBois and Jean Baldwin Grossman.	The Role of Risk: Mentoring Experiences and Outcomes for Youth with Vary ing Risk Profiles	Substance use, legal problems and skipping school		In total the study includes seven programmes and data collected in two years for some of the participants. In two programmes the students who apply for the programme are randomised to treatment and a waitlist control in year one and the remaining five programmes all who applies receives the treatment in year one. In year two, those from the waitlist control still interested receives the treatment…			Analyses for three of the outcomes (that is, substance use, legal problems and skipping school) were limited to youth who reported never having engaged in the behaviour at baseline.
Kidd 2020	Kidd Sean A; Vitopoulos Nina ; Frederick Tyler ; Leon Scott ; Wang Wei ; Mushquash Christopher ; McKenzie Kwame ;	Trialing the feasibility of a critical time intervention for youth transitioning out of homelessness.	All	Some concerns			Some concerns	Participants were recruited from multiple service organizations in the city that serve youth who have experienced homelessness with recruitment taking place between April 2017 and June 2018. Service staff assessed clients for eligibility. Participants were block randomized in groups of four through a computer-generated list. Baseline characteristics reported in table 1, all reasonably balanced	Some concerns	No blinding of anyone. As the intervention by nature is voluntary co-interventions, implementation issues and adherence are not relevant to consider	Low risk of bias	Missing outcome data is 12% for treated and 10% for control	Some concerns	No blinding, otherwise nothing of concern	Low risk of bias	More results here: https://clinicaltrials.gov/ct2/show/results/NCT03277794 and protocol here: https://clinicaltrials.gov/ct2/show/study/NCT03277794 and one downloaded July 1 2021. P. 12 in protocol: Pre-post change in all scales will be examined using paired sample t-test analyses and effect size examined with Cohen’s d, this is further detailed on p. 14. However. only odds ratios for dichotomous…
Peterson 2006	Peterson Peggy L.; Baer John S.; Wells Elizabeth A.; Ginzler Joshua A.; Garett Sharon B.	Short-term effects of a brief motivational intervention to reduce alcohol and drug risk among homeless adolescents	Drug use and alcohol	Some concerns			Some concerns	Randomise into 3 groups, a treatment, an assessment only (AO) control and an assessment at follow up (AFO) (1 month and 3 months after baseline) only control. Randomisation took place at a central location using a two urn procedure grouping on gender and ethnicity. First allocated to treatment/AO or AFO and after baseline assessment allocation to treatment or AO. Gender imbalance, 37% female in t…	Some concerns	No information on adherence or blinding but probably no blinding	Some concerns	Attrition/missing data rates 25% for treated, 22% for AO and 31% for AFO	Some concerns	Drug use by time-line follow back and verified by urine test (only at 3 months FU). Follow up interviewers were not blinded (p. 262)	Some concerns	No apriori analysis plan. Alcohol outcome not reported, only stated it was not significant. The outcome, however, is found in Coren 2016

## Sheet: ROBINS-I
ROBINS-I: RISK OF BIAS TOOL for ASSESSING NON-RANDOMIZED STUDIES OF INTERVENTIONS
Study Information				Overall study rating			Pre-intervention				At-intervention		Post-intervention
							Domain: Confounding Bias		Domain: Selection Bias		Domain: Classification Bias		Domain: Deviation Bias		Domain: Missing Data		Domain: Measurement Bias		Domain: Reporting Bias
Study ID	Author	Title	Outcome	Overall judgement	Overall comment	Overall bias direction	Judgement	Comment	Judgement	Comment	Judgement	Comment	Judgement	Comment	Judgement	Comment	Judgement	Comment	Judgement	Comment
Arbreton 2002	Arbreton Amy J. A; McClanahan Wendy S.	Targeted Outreach: Boys & Girls Clubs of America's Approach to Gang Prevention and Intervention.		Serious risk of bias	Prevention clubs		Serious risk of bias	Age, gender, free lunch, live in public housing, phone at home, Participation in outside activities in the last four weeks (not including B&GC) and mean number of social supportive adults are all reasonably balanced. Some imbalance on work, member of a gang, delinquent activities, gang activities and school problems. Large imbalance on High risk of gang involvement. Ethnicity not shown. Controls …	Moderate risk of bias	Comparison selected to have demographic characteristics (e.g., age, gender, ethnicity) similar to those of the treated; were recruited from the same or similar neighbourhoods.	Low risk of bias	Clubs (21 in total) were required to complete an intake form on every new youth brought into the Club as a result of the GPTTO/GITTO outreach efforts. On average, prevention programs recruited and submitted intake forms for 44 new GPTTO youth, 88 percent of their goal of 50 youth. The questionnaire used for analysis was administered at baseline and follow-up in seven of the nine prevention Clubs …	Low risk of bias	Nothing of concern	Moderate risk of bias	There were 292 prevention youth surveyed at baseline, 236 of whom also participated in the one-year follow-up survey (81%). Among comparison prevention youth, 297 were surveyed at baseline, and 216 also responded at follow-up (73%).	Moderate risk of bias	They conducted interviews with the prevention youth comparison group at nearby schools and at other youth-serving organizations. No mentioning of blinding but most likely not blinded	Moderate risk of bias	No a priori plan
Arbreton 2002	Arbreton Amy J. A; McClanahan Wendy S.	Targeted Outreach: Boys & Girls Clubs of America's Approach to Gang Prevention and Intervention.		Serious risk of bias	Intervention clubs		Serious risk of bias	Age, live in public housing, phone at home, Participation in outside activities in the last four weeks (not including B&GC) and mean number of social supportive adults are all reasonably balanced. Some imbalance on work, free lunch, High risk of gang involvement, delinquent activities, gang activities and school problems. Large imbalance on gender and member of a gang. Ethnicity not shown. Contro…	Moderate risk of bias	Comparison selected to have demographic characteristics (e.g., age, gender, ethnicity) similar to those of the treated; were recruited from the same or similar neighbourhoods.	Low risk of bias	Intervention youth are involved in the intervention projects, which operate separately from the regular Boys & Girls Club. They were asked specifically about their attendance in the project, not the Club. Clubs (3) were required to complete an intake form on every new youth brought into the Club as a result of the GPTTO/GITTO outreach efforts. On average, the clubs recruited 34 new GITTO youth, 9…	Low risk of bias	Nothing of concern	Serious risk of bias	There were 85 intervention youth surveyed at baseline, 66 of whom also completed the follow-up survey (78%). Ninety intervention comparison youth were surveyed, and 48 also completed the follow-up survey (53%).	Moderate risk of bias	The intervention youth comparison group interviews were conducted with the help of probation officers and school personnel at alternative high schools serving youth who had been suspended or expelled from mainstream schools. No mentioning of blinding but most likely not blinded	Moderate risk of bias	No a priori plan
Campie 2014	Campie, P.E., Vriniotis, M., Read, N.W., Fronius, T., & Petrosino, A.	A Comparative Study Using Propensity Score Matching to Predict Incarceration Likelihoods Among SSYI and non-SSYI Youth from 2011-2013	Incarceration	Critical risk of bias	Rated overall Critical due to Serious risk of bias on both the confounding and selection bias items. The remaining items not rated		Serious risk of bias	Demographics and proven-risk factors reported in Exhibit 2. Age is reasonably balanced, large imbalance on ethnicity and very large imbalance on being a gang member and some imbalance on gun crime. Use the propensity score (probably with only committing a gun crime a input) as weight and further control for age, race, gun crime perpetration and knife crime perpetration. Most likely none from the …	Serious risk of bias	Nine out of eleven SSYI communities were included in the analysis. Males aged 14-24 deemed at proven-risk (committed a violent crime using a gun or knife, victimized by violent crime and likely to retaliate, or a known gang member) The police looked for youth with one or more of these characteristics from January 1, 2011 through December 31, 2013.6, intervention started in 2011. State that the fi…						Most likely there is an enormous amount of missing data, see Exhibit A-4. Total sample is 2198 of which 843 are on the SSYI list and throughout 828-829 are reported being the number used in the regression models. Outcome data is reported for a total of 828 with missing data rates 16% for treated (on SSYI list) and 91% for comparison (not on SSYI list) and total rate 62%. For those engaged in serv…		Outcome is current incarceration (p. 15)
Gautier 2020	Doré-Gauthier V, Miron J-P, Jutras-Aswad D, Ouellet-Plamondon C, Abdel-Baki A.	Specialized assertive community treatment intervention for homeless youth with first episode psychosis and substance use disorder: A 2-year follow-up study	Functioning, illness severity, SUD severity, emergency room visits and hospitalizations	Critical risk of bias			Critical risk of bias	None of these outcomes are analysed controlling for confounders. Baseline variables shown in table 1 (except SUD), imbalance on minority, Non-affective psychosis and on long-acting injectable antipsychotics at 3 months, otherwise no large imbalances. SUD shown in figure 4, control group is better of, treated more often had a SUD on alcohol and amphetamine, whereas cannabis and cocaine were more b…	Serious risk of bias	Only treated are selected prospectively: A two-year prospective longitudinal study comparing the outcome of two HYPS groups, one that received the IACIT-HYPS+EIS (IHE group) during at least 24 months between 2012 and 2015 to a historical cohort of HYPS having received EIS only between 2005 and 2011, representing the treatment as usual group (TAU). Different selection criteria: Admission criteria …							No information
Gautier 2020	Doré-Gauthier V, Miron J-P, Jutras-Aswad D, Ouellet-Plamondon C, Abdel-Baki A.	Specialized assertive community treatment intervention for homeless youth with first episode psychosis and substance use disorder: A 2-year follow-up study	Housing stability	Critical risk of bias	Due to serious risk of bias on Confounding, Selection and Measurement this outcome is rated Critical		Serious risk of bias	For the primary outcome (housing stability) they control for SUD (abuse = AUS or DUS ≥ 3, dependence = AUS or DUS ≥ 4), psychiatric diagnosis (affective or non-affective psychosis), education level (high school completed or not) and presence of cluster B traits or personality disorders. No other outcomes are analysed controlling for confounders. Baseline variables shown in table 1 (except SUD), i…	Serious risk of bias	Only treated are selected prospectively: A two-year prospective longitudinal study comparing the outcome of two HYPS groups, one that received the IACIT-HYPS+EIS (IHE group) during at least 24 months between 2012 and 2015 to a historical cohort of HYPS having received EIS only between 2005 and 2011, representing the treatment as usual group (TAU). Different selection criteria: Admission criteria …	Moderate risk of bias	Historical control group used	Low risk of bias	No concerns	Moderate risk of bias	Treated at baseline: 24 and control: 26, after 24 months four (16.7%) in the treated group were lost to follow-up and six (23.1%) in the control group. State that No statistically significant differences were detected on baseline characteristics between participants lost to follow-up and those still being followed (p. 205).	Serious risk of bias	Housing stability (main outcome) was defined as housing (autonomous or supervised) where the participant lived during the last 3 months that is not an emergency shelter or temporary housing for the homeless or for people in crisis, or a housing where the participant has been for at least a month and wishes to stay at least 6 months to a year (e.g., evidence such as a lease should be available). G…	Moderate risk of bias	No study protocol or analysis plan
Gold 1974	Gold Martin ; Mattick Hans W.	Experiment in the Streets: The Chicago Youth Development Project. Final Report.		Critical risk of bias	Due to serious risk of bias on Confounding, Selection and Reporting this study is rated Critical.		Serious risk of bias	Match on areas: The kinds of factors entering into such statistical profiles (for matching) included gross land space available and net residential land space, total population, population density, racial and ethnic proportions of the population, proportion of renter occupied and non sound housing, population per household, presence or absence of public housing in the tract, and some empirical in…	Serious risk of bias	Selection of experimental--target--areas in inner city Chicago considering the possibility of identifying matching control areas, areas comparable to the experimental areas but in which CYDP (the intervention) would not operate. Eventually, self selection narrowed the field of choice. (p. 49) (due to lack of resources). Two experimental areas were chosen. Control areas were selected at the same t…	No information	Not enough information to rate this item	No information		No information	Only mention that response rate for the treated in the first year (1963) is 69%, otherwise nothing is reported	No information	Too little information provided to rate this item	Serious risk of bias	Far from all outcomes are reported (p. 196 and forward); only those where a change can be seen from the two years (1963 and 1965) on contact boys (treated) and experimental boys (our control) compared to boys from the control areas (their control, use this as their philosophy is that changes should occur for all boys in the target areas due to presence of programme in these areas)
McClanahan 2012	McClanahan, W.S., Kauh, T.J., Manning, A.E., Campos, P. & Farley, C.	Illuminating Solutions: The Youth Violence Reduction Partnership	Rearrests and reconvictions for violent crime		A detailed description of the analysis is summarized in the Technical Appendix which is not available, thus can not assess this study as there is very little (close to nothing) description in the main text. Have contacted Wendy S. McClanahan but unfortunately she does not have the technical appendix and P/PV closed in 2012
Spergel 2001	Irving A. Spergel, Kwai Ming Wa, Rolando Villarreal Sosa.	Evaluation of the Bloomington-Normal Comprehensive Gang Program	Arrests (total arrests, measured as difference in mean total yearly arrests between pre-program and program periods)	Critical risk of bias	Analysis 1 (2 is BA). First analysis uses all observations. Can not calculate effect size in the GLM model but from the logistic regression model analysing the differences in total arrests between the program and pre-program periods coded 1 if youth remained at the same or a greater number of yearly arrests, and coded 0 if youth remained arrest free or decreased their numbers of yearly arrests be…		Critical risk of bias	Large gender imbalance (table 9.1), some ethnicity imbalance (table 9.2), small imbalance on age (table 9.3), some imbalance on gang-member status (table 9.4) and very large imbalance in pre programme arrests, 64% of treated and 19% of control had pre programme arrests (text p. 168). The arrest patterns of police in the Bloomington-Normal program and comparison areas were sharply different, with …		The size of the program sample of youth who were potentially provided with services (based on final Project records and the existence of a Time I interview) was 101 youth, not including 24 youth for whom there was no Time I interview, but who nevertheless received at least one month or more – two years in a few cases – of Project service. All comparison youth were those residing in the comparison…								The arrest patterns of police in the Bloomington-Normal program and comparison areas were sharply different (p. 152).
Spergel 2001	Irving A. Spergel, Kwai Ming Wa, Rolando Villarreal Sosa.	Evaluation of the Bloomington-Normal Comprehensive Gang Program	Arrests (total arrests, violent arrests, property arrests, drug arrests, and other arrests (usually for minor offenses).)	Critical risk of bias	Analysis 1 (2 is BA). Use arrest differences as the dependent variable, excludes sixteen program youth and fifty-two comparison youth who had no arrests both during the pre-program and program periods		Critical risk of bias	Large gender imbalance (table 9.1), some ethnicity imbalance (table 9.2), small imbalance on age (table 9.3), some imbalance on gang-member status (table 9.4) and very large imbalance in pre programme arrests, 64% of treated and 19% of control had pre programme arrests (text p. 168). The arrest patterns of police in the Bloomington-Normal program and comparison areas were sharply different, with …		The size of the program sample of youth who were potentially provided with services (based on final Project records and the existence of a Time I interview) was 101 youth, not including 24 youth for whom there was no Time I interview, but who nevertheless received at least one month or more – two years in a few cases – of Project service. All comparison youth were those residing in the comparison…
Spergel 2001	Irving A. Spergel, Kwai Ming Wa, Rolando Villarreal Sosa.	Evaluation of the Bloomington-Normal Comprehensive Gang Program	Self-reports of the types and amount of offense (including gang-related). Changes in self-reported total offenses, violence offenses, property offenses and drug selling.	Critical risk of bias	Analysis 3 (4 is BA).		Critical risk of bias	Large gender imbalance (table 9.1), some ethnicity imbalance (table 9.2), small imbalance on age (table 9.3), some imbalance on gang-member status (table 9.4) and very large imbalance in pre programme arrests, 64% of treated and 19% of control had pre programme arrests (text p. 168). The arrest patterns of police in the Bloomington-Normal program and comparison areas were sharply different, with …		The size of the program sample of youth who were potentially provided with services (based on final Project records and the existence of a Time I interview) was 101 youth, not including 24 youth for whom there was no Time I interview, but who nevertheless received at least one month or more – two years in a few cases – of Project service. All comparison youth were those residing in the comparison…						Attrition rates for interview data: from 101 to 81 for treated (20% attrition) and from 79 to 53 for control (33% attrition)
Spergel 2003	Irving A. Spergel; Kwai Ming Wa;Rolando V. Sosa.	Evaluation of the Riverside Comprehensive Community-Wide Approach to Gang Prevention, Intervention and Suppression	Outcomes from police records (total arrests, serious violence arrests, total violence arrests (serious and less serious), property arrests, drug arrests, and other arrests (usually for minor offenses))	Critical risk of bias	Analysis 1 (2 is BA). Is rated Critical on confounding, not all items are rated		Critical risk of bias	The arrest procedures and practices of police in the program and comparison areas differed at some sites. Control for age, gender, race/ethnicity, for whether the youth (or Project personnel) said he had been a gang member, and for pre-program arrests. Baseline reported for the total of 182 treated and 135 comparison (p. 190 ff) gender and ethnicity reasonably balanced, some age imbalance (tables…		Our total sample consisted of 369 youth. We compared all the samples, but concentrated on the program youth sample having worker-tracking records and a month or more of services/contacts (n = 182). Comparison youth were identified from three sources: local-evaluation interview contacts (n = 77); Riverside Country Juvenile Probation Department (n = 50), and the City of Riverside Police Department …		Comparison youth were interviewed at later time periods than were program youth. Genders had to be matched, and the ages of comparison youth had to be adjusted to match those of program youth, either at the time of their initial interview or when they entered the program. This had to be done so that criminal-history periods of comparison youth matched those of the program youth, based on age and …		Program youth were identified from a Project list of all youth who were provided with worker contacts or services (n = 234). Project workers provided information through program-tracking records on 201 of these youth, of whom 182 had a program-exposure period of one or more months. There were an additional 52 youth who had either no worker-tracking records of services/contacts (n = 33), or who we…		In Riverside we obtained program process (worker tracking) data on 201 program youth; Time-I interview data on 116 p program youth and 77 comparison youth; and police arrest histories for all program (n = 201 ) and comparison (n = 77) youth (note 1 p. 168). The interviews were administered at yearly intervals, approximately one year apart – Time I and Time II. However, while 116 program youth com…
Spergel 2003	Irving A. Spergel; Kwai Ming Wa;Rolando V. Sosa.	Evaluation of the Riverside Comprehensive Community-Wide Approach to Gang Prevention, Intervention and Suppression	Self-reported outcomes (total offenses, serious violence offenses, total violence offenses, property offenses and drug-selling offenses over time, gang involvement changes	Critical risk of bias	Analysis 3 (4 is BA). Is rated Critical on confounding and missing data, not all items are rated		Critical risk of bias	The interval between the Time-I and Time-II interviews of program youth was generally a year to a year-and-a-quarter, but a handful of youth were administered Time-II interviews slightly before the end of the first-year interval, or slightly after the 1¼-year interval. Comparison youth were interviewed at later time periods than were program youth. (p. 180). Controlling for age, gender, race/ethn…		Our total sample consisted of 369 youth. We compared all the samples, but concentrated on the program youth sample having worker-tracking records and a month or more of services/contacts (n = 182). Comparison youth were identified from three sources: local-evaluation interview contacts (n = 77); Riverside Country Juvenile Probation Department (n = 50), and the City of Riverside Police Department …		Comparison youth were interviewed at later time periods than were program youth. Genders had to be matched, and the ages of comparison youth had to be adjusted to match those of program youth, either at the time of their initial interview or when they entered the program. This had to be done so that criminal-history periods of comparison youth matched those of the program youth, based on age and …		Program youth were identified from a Project list of all youth who were provided with worker contacts or services (n = 234). Project workers provided information through program-tracking records on 201 of these youth, of whom 182 had a program-exposure period of one or more months. There were an additional 52 youth who had either no worker-tracking records of services/contacts (n = 33), or who we…	Critical risk of bias	In Riverside we obtained program process (worker tracking) data on 201 program youth; Time-I interview data on 116 program youth and 77 comparison youth; and police arrest histories for all program (n = 201 ) and comparison (n = 77) youth (note 1 p. 168). The interviews were administered at yearly intervals, approximately one year apart – Time I and Time II. However, while 116 program youth compl…
Spergel 2004a	Irving A. Spergel, Kwai Ming Wa, Rolando Villarreal Sosa.	Evaluation of the San Antonio Comprehensive Community-Wide Approach to Gang Prevention, Intervention and Suppression Program	Arrests, police records	Critical risk of bias			Critical risk of bias	Small gender, ethnicity imbalance (table 7.1, 7.2), some imbalance on age (table 7.3), large imbalance on pre programme arrests (59% of treated and 41% of control calculated from numbers in table 7.5) and further the pattern of their arrests was different (treated mostly violence and property and comparison mostly drug and property). Eighty-one percent (81.0%) of program youth (N = 100) and 46.7%…		Our samples focus on program youth with worker-tracking records (N = 104), program youth with no worker-tracking records (N = 6), and all the comparison youth (N = 120).
Spergel 2004a	Irving A. Spergel, Kwai Ming Wa, Rolando Villarreal Sosa.	Evaluation of the San Antonio Comprehensive Community-Wide Approach to Gang Prevention, Intervention and Suppression Program	Self-reported gang-membership and arrests	Critical risk of bias			Critical risk of bias	Small gender, ethnicity imbalance (table 7.1, 7.2), some imbalance on age (table 7.3), large imbalance on pre programme arrests (59% of treated and 41% of control calculated from numbers in table 7.5) and further the pattern of their arrests was different (treated mostly violence and property and comparison mostly drug and property). Eighty-one percent (81.0%) of program youth (N = 100) and 46.7%…
Spergel 2004b	Irving A. Spergel, Kwai Ming Wa, Rolando Villarreal Sosa.	Evaluation of the Tucson Comprehensive Community-Wide Approach to Gang Prevention, Intervention and Suppression Program	Arrests (in the GLM model measured as difference in mean total yearly arrests between pre-program and program periods), no logistic regression where those with no pre arrests are included as in the other Spergel studies	Critical risk of bias	Do not provide data that enables a calculation of an effect size and SE		Critical risk of bias	Gender and drug use reasonably balanced (table 7.1, 7.11), large imbalance on ethnicity, age, gang-member status, drug selling, and very large on arrests (56% of control had no pre programme arrests and only 18% of treated), probation and detention and/or correctional-institution experience (table 7.2, 7.3, 7.9, 7.11, 7.5, text p. 150). Use only those 88.17% of program youth and 67.3% of comparis…
Spergel 2004b	Irving A. Spergel, Kwai Ming Wa, Rolando Villarreal Sosa.	Evaluation of the Tucson Comprehensive Community-Wide Approach to Gang Prevention, Intervention and Suppression Program	Self-reported gang-membership and arrests	Critical risk of bias			Critical risk of bias	Gender and drug use reasonably balanced (table 7.1, 7.11), large imbalance on ethnicity, age, gang-member status, drug selling, and very large on arrests, probation and detention and/or correctional-institution experience (table 7.2, 7.3, 7.9, 7.11, 7.5, text p. 150). Use only those interviewed at both Time I and Time II (attrition/missing data rates 27% for treated and 50% for control). Do not c…								While 106 of the 126 program youth completed a Time-I interview, only 92 completed a Time-II interview; all of the 101 comparison youth completed a Time-I interview, but only 51 completed a Time-II interview. The re-interview rate was 86.8% for program youth and 50.5% for comparison youth. (p. 123)
Thompson 1988	Thompson, David and Jason, Leonard.	Street gangs and preventive interventions.	Gang membership	Serious risk of bias			Serious risk of bias	All eight graders and all not gang members at baseline, otherwise nothing reported other than of the total sample 70 were male, 45 female and 2 unidentified. Treatment consisted of 12 classroom sessions (Targeted youth in the three experimental schools participated with the rest of their classes in a series of 12 classroom sessions conducted by BUILD staff over 12 weeks as part of a regularly sch…	Moderate risk of bias	Pairs of schools in which the same gang was known to be conducting recruiting activities were subsequently identified; one school in each pair was selected by BUILD (the treatment) staff to serve as an experimental school and the other as a control school. In total three treatment and three control schools. Eight graders who were identified as being at risk for gang membership on the basis of sub…	Low risk of bias	Nothing of concern	Low risk of bias	No implementation problems, a little more than half participated in the activities offered	Low risk of bias	Nothing reported but most likely no missing outcome data	Moderate risk of bias	No mentioning of blinding. The outcome, gang membership, was determined by comparing youths' names with gang rosters provided by gang members involved with BUILD's remediation program.	Moderate risk of bias	No a priori analysis plan
Walker 2019	Walker Sarah Cusworth, Bishop Asia Sarah; Catena Jovi and Haumann Elizabeth	Deploying Street Outreach Workers to Reduce Failure to Appear in Juvenile Court for Youth of Color: A Randomized Study.	Warrants ordered due to failing to appear for court hearings	Serious risk of bias	The assessment of this study was moved from ROB 2 to ROBINS-I as even though they randomise participants, they include youth assigned to the comparison group from a previous evaluation (approximately 1 year prior to the current study).		Moderate risk of bias	Reasonably balanced on age, race/ethnicity, gender, previous warrants, priority/risk level, geographical location and Probation supervision. Do not control for all confounders (previous warrants, priority/risk level are not used in any of the analyses) and the confounders used for the two outcomes are not the same and the reason is not discussed The case setting outcome controls for gender, age a…	Serious risk of bias	Randomise participants but include youth assigned to the comparison group in a previous evaluation (approximately 1 year prior to the current study) (the first study also included random assignment using the same criteria, the treatment had been improved based on the results of the evaluation which is not published). The retained comparison amounts to almost 50% of the total comparison group (102…	Low risk of bias	No concerns	Moderate risk of bias	50% of the treatment group was successfully contacted and they perform an ITT analysis only but report adjusted means (do not report what they adjust for) on outcome separately for the two groups of treatment assigned	Low risk of bias	Nothing reported, most likely there is no missing data	Low risk of bias	Nothing of concern	Moderate risk of bias	No protocol or analysis plan and the two outcomes are analysed using a different set of confounders with no rationale given
Williams 2002	Williams K, Curry GD & Cohen MI	Gang Prevention Programs for Female Adolescents: An Evaluation	Delinquency	Critical risk of bias	Is rated Critical overall due to the rating of Serious on Confounding, Selection and Measurement bias		Serious risk of bias	Age, ethnicity, Ever Been a Gang Member, household characteristics, school drop out are reasonably balanced (Exhibit 3), all are girls. Treated were slightly more likely to have been arrested than the comparison population (46.7 percent compared with 41.0 percent) and were more likely to have been on juvenile probation than comparison group members (31.7 percent versus 21.3 percent), but fewer ha…	Serious risk of bias	Program participants in Movimiento Ascendencia were randomly selected and a snowball sample of nonparticipants relied on schools and juvenile justice system contacts to recruit a comparison group of young women who had not participated in the program (p. 249). Currently incarcerated girls could be part of the comparison group while there were no currently incarcerated program participants.	Moderate risk of bias	Comparison found after intervention start	Serious risk of bias	Some of the controls are most likely incarcerated and none from the treated group	Serious risk of bias	Pueblo’s evaluators were very slow to develop and implement data-collection instruments, so completion rates for outcome instruments were low. Only 144 of 237 participants completed the pre-tests and of those, only 28 completed both pre- and post-tests (p. 249). 60 treated and 61 control are used for analysis	Serious risk of bias	Program participants were first asked whether they had engaged in any of seven delinquent activities since becoming involved in the program. They were then asked to recall if they had ever engaged in any of these activities before becoming involved in the program. Nonparticipants were asked whether they had engaged in any of these activities in the past year and at any previous time. There are kn…	Moderate risk of bias	No apriori analysis plan
Williams 2002	Williams K, Curry GD & Cohen MI	Gang Prevention Programs for Female Adolescents: An Evaluation	School grades and self-esteem	Critical risk of bias	The Pueblo project		Critical risk of bias	Age, ethnicity, Ever Been a Gang Member, household characteristics, school drop out are reasonably balanced (Exhibit 3), all are girls. Treated were slightly more likely to have been arrested than the comparison population (46.7 percent compared with 41.0 percent) and were more likely to have been on juvenile probation than comparison group members (31.7 percent versus 21.3 percent), but fewer ha…	Serious risk of bias	Program participants in Movimiento Ascendencia were randomly selected and a snowball sample of nonparticipants relied on schools and juvenile justice system contacts to recruit a comparison group of young women who had not participated in the program (p. 249). Currently incarcerated girls could be part of the comparison group while there were no currently incarcerated program participants.
