# Supplementary material for: Outreach programs to improve life circumstances and prevent further adverse developmental trajectories of at‐risk youth in OECD countries: A systematic review
Source: Campbell Syst Rev. 2022 Oct 17;18(4):e1282. doi: 10.1002/cl2.1282 (PMC9577261; doi:10.1002/cl2.1282)
Supplement: Supplementary file 3 — Supporting information. [file CL2-18-e1282-s001.xlsx]

## Sheet: Descriptive
							Participant characteristic					Programme feature			Study feature				Implementation quality		Reviewer Notes
Study ID	Author(s)	Title	Language	Journal	Year	Country	Target Group (Specific risky behaviour e.g. homeless youth, youth who are on active probation or youth who are gang-involved etc./unclear/not reported)	Age distribution (mean/minimum/maximum/unclear/not reported)	Gender (% girls/unclear/not reported)	Ethnicity (in %/unclear/not reported)	Risk factors	Services combined with the outreach component (e.g. case management, participation in community programmes or a continuum of comprehensive services including education, employment, and intensive supervision)	Duration (number of weeks, months or years/unclear/not reported)	Intensity (Number of hours per week/month/unclear/not reported)	Time period covered by analysis (Intervention)	Time period covered by analysis (Follow up)	Sample size (Treated)	Sample size (Comparison)	Are there any implementation problems described? (Yes/No/Cannot tell)	Describe implementation problems, if any.
Arbreton 2002	Arbreton Amy J. A; McClanahan Wendy S; Public; Private Ventures Philadelphia, PA	Targeted Outreach: Boys & Girls Clubs of America's Approach to Gang Prevention and Intervention.	English	Not published in a journal (available at: U.S. Department of Justice: Office of Justice Programs)	2002	USA	Youth at high risk of gang involvement (page 7)	For both prevention and intervention youth group: minimum age = 9 years, maximum age = 18 years (page 13). Prevention youth: mean age = 11.91 (page 61).	Prevention group: male = 62% and comparison group, male = 62% (page 62). Intervention group: male = 82% and comparison group, male = 61% (page 63).	Prevention group: African-American = 51 %, White = 3 %, Hispanic = 29 %, Asian = 0, Other = 4 %. Intervention group: African-American = 32 %, White = 6 %, Hispanic = 26 %, Asian = 24%, Other = 12 % (page 13).	Several gang risk factors: Gang behavior, family issues (youth comes from highly distressed family and/or from a gang problem neighborhood), low income family, friends are gang members, delinqunecy, hanging out on the streets, does poorly in school, acting out etc. (page 12).	Four components of the initiatives by Boys & Girls Clubs of America (BGCA): Community mobilization (combat the community gang problem), promotion of positive development experiences with interest-based programs that address the specific needs. Providing individualized case management to target youth to decrease gang-related behavior and contact with the juvenile justive system also to increase th…	Unclear	Intensity depends on how much the youths participate themselves (page 27).	12-month period (page 25-26)	12-month follow-up (page 25).	236 in Prevention clubs and 66 in Intervention clubs	216 in Prevention clubs and 48 in Intervention clubs	No.
Baer 2007	Baer John S.; Garett Sharon B.; Beadnell Elizabeth; Wells A.; Peterson Peggy L.	Brief Motivational Intervention With Homeless Adolescents: Evaluating Effects on Substance Use and Service Utilization	English	Psychology of Addictive Behaviors	2007	USA	Homeless youth: Age 13-19-years, not stably housed, and have had at least one binge drinking episode or used illicit "street" drugs at least four times in the prior 30 days. The eligible participants had, furthermore, not recieved alcohol or drug treatment in the prior 30 days, and had been in the urban area for more than a week with no specific plans to leave in the next month (pages 582-583).	The whole sample: Minimum age = 14 years, maximum age = 19 years (page 584). Mean age = 17.9 years (page 584)	The whole sample: Male = 56%, Female = 44% (page 584).	The whole sample: Caucasian = 58%, multiracial =19%, Native American = 9%, African American = 8%, Hispanic or Latino = 4%, and Asian or Pacific Islander = 2% (page 584).	Youth at risk of consistent homelessness, and alcohol and/or drug abuse (page 583).	BMI followed a general model of a substance use checkup where information about patterns and risks related to substance use are provided to the individual as personal feedback (page 583). Personal feedback or exercises were organized around several topics: alcohol, marijuana, and other drugs. Perceived norms for susbtance use, consequences related to substance use, symptoms of substance dependenc…	The intervention/the BMI sessions were held within 4 weeks (page 583). Including follow-up the participants were connected to the program for 3 months (page 584).	Initial BMI sessions were on average 17 min., subsequent sessions were on average 32 min. (page 583). BMI sessions had up to 4 sessions, and sessions should be scheduled within the following 4 weeks after baseline interview (page 583).	4 weeks (1 month) (page 583).	Follow-up interviews were conducted 1 month and 3 months postbaseline. Furthermore, there was a brief check-in at 2 months (page 583-584)	75 (page 583). Numbers by group analysed not reported	52 (page 583). Numbers by group analysed not reported	No.
Campie 2014	Campie P.E.; Vriniotis M.; Read N.W.; Fronius T.; Petrosino A.	A Comparative Study Using Propensity Score Matching to Predict Incarceration Likelihoods Among SSYI and non-SSYI Youth from 2011-2013	English	Not published in a journal (available at: Massachusetts Executive Office of Health and Human Services. Boston, MA.)	2014	USA	Youth believed to be at proven risk for being involved in firearms (and violence) (pages 11 & 13).	SSYI Youth: minimum age = 17 years, maximum age = 24 years. 14-17 years = 23 %, 18-20 years = 36 %, 21-24 years = 43% (page 16). Non-SSYI Youth: minimum and maximum age is not reported. 14-17 years = 77 %, 18-20 years = 64 %, 21-24 years = 57 % (page 16). Mean age is not reported for any of the groups.	Not reported.	All percentages are approximations. Treatment group (SSYI Youth): Race: Black = 50,4 %, White = 22,5 %, Asian = 6,2 %, Data not available = 20,7%. Ethnicity: Hispanic/ Latino = 30,4 %, Non-Hispanic/Latino = 60 %, Data not available = 8,3 %. Comparison group: (Non-SSYI Youth): Race: Black = 20 %, White = 33 %, Asian = 1,4 %, Native American = 0,007%, Data not available = 45,7 %. Ethnicity: Hispani…	Young men deemed as "proven risk" have one or more of the following characteristics: committed a violent crime using a gun or knife, victimized by violent crime and prone to retaliation, or being a known gang member (page 11). Further risk characteristics of SSYI Youth: frequently moved as a child, family member and/or friend killed by gun violence, behavioral or learning disability, grew up in v…	Case management services, servies for family members, housing assistance, substance abuse treatment services, mental health treamjnt services, college / vocational prep support, H.S. enrollment assistance, GED classes, subsidized employment, job training (page 17).	2-year period (page 13). The two-year period includes the period where youth were identified for the program as well as later periods of adding additional youths to the program (page 13).	Each site reported spending from 20 to 80 hours of time on this study (some with overtime to get the study done) (page 21). 50 hours of time on average during data collection. Data was collected over a span of three weeks (page 14).	The program is over a 2-year period. The youths criminal activity are covered across three years (page 14).	Not reported	Approximately 842. Sample size is calculated with the given shares in race characteristic for the SSYI Youth group relative to All Youth (page 16-17). (Limitation: race characteristic was not routinely collected or reported, as a result not all data were available. The total sample size for race is therefore 2,197 instead of 2,198 (page 16)).	Approximately 1,355. Sample size is calculated with the given shares in race characteristic for the Non-SSYI Youth group relative to All Youth (page 16-17). (Limitation: race characteristic was not routinely collected or reported, as a result not all data were available. The total sample size for race is therefore 2,197 instead of 2,198 (page 16)).	Cannot tell.		Most limitations are in regards to unevenness in data across different police departements and SSYI program sites. Furthermore, there was a very short time frame, less than 45 days to collect, enter, analyze, and report on the data (page 21).
Gautier 2020	Doré-Gauthier Virginie; Miron Jean‐Philippe; Jutras‐Aswad Dider; Ouellet‐Plamondon Clairélaine; Abdel‐Baki Amal	Specialized assertive community treatment intervention for homeless youth with first episode psychosis and substance use disorder: A 2-year follow-up study	English	Early Intervention in Psychiatry (in Wiley online library)	2020	Canada	Homeless youth (or at-risk of homelessness) suffering from first episode psychosis (affective or non-affective) and substance use disorder. Never having received treatment for psychosis or having received treatment for less than a year (page 204).	(Treatment) IHE group: Mean age = 24.1. (Comparison) TAU group: Mean age = 23.6 (page 206)	IHE group: Male = 91.7%. TAU group: Male = 92.3% (page 206)	Unclear (Only visible minority reported - unclear what that entails) (page 206)	Homelessness, psychosis and substance use disorder (increased risk of mortality by suicide or overdose and homicidal risk) (page 204).	IACIT - HYPS combines early intervention for psychosis approach to modified intensive assertive community case management specialized for homeless youth. Focus is on: housing support, outreach interventions, collaborations with shelters and community organizations for homeless youth and supported housing organizations for people with mental illnesses etc. It also offers high intensity/frequency o…	2 year longitudinal study (page 203).	Not reported	12 months (page 207). Data were collected annually. Data for housing stability and autonomy were collected at admission and then at: 1, 3, 6, 9, 12, 15, 18 and 24 months (page 205).	24 months (page 207)	24 (page 205)	26 (page 205)	No.		It is stated that the participants in the IHE group were recruited through more intensive outreach. The TAU participants were recruited without much outreach detection strategies (page 209). This indicates that both groups of participants have been confronted with outreach although with different intensity.
Gold 1974	Gold, Martin & Mattick, Hans W.	Experiment in the Streets: The Chicago Youth Development Project. Final Report.	English	A report to The Ford Foundation	1974	USA	Delinquent youths in target neighborhoods (page 27). Target neighborhoods were (among other criteria) selected if they had a need for and could benefit from a delinquency prevention program. Indication of the need was seen in the delinquency rate of the area (page 47).	For all groups/areas (control, experimental and contact) the minimum age = 10 years, the maximum age = 19 years (page 233). Rest is not reported.	The percentages do not reflect the sample, they are relative to the whole population in the areas. Henry Horner area: Experimental areas: Male (between age 10-19) = 7.2%, Control areas: Male (between age 10-19) = 7.2%. Oldtown area: Experimental areas: Male (between age 10-19) = 8.6%, Control areas: Male (between age 10-19) = 9.2% (page 57).	The percentages do not reflect the sample, they are relative to the whole population in the areas. Henry Horner area: Experimental area: Non-white = 85 % (Negro of non-white= 99 %), Control area: Non-white = 91 % (Negro of non-white = 100 %). Oldtown: Experimental area: Non-white = 16 % (Negro of non-white 93 %). Control area: Non-white 4 % (Negro of non-white = 56 %) (page 57).	Illegal/delinquent and antisocial behavior (pages 26-27 etc.)	It is unclear which specific services that were set up, however, the study does report on providing services and goods to the delinquent youths (page 86).	6 years of activity (page 46)	Time spent with boys: The following are based upon an estimated duration period of two hours for each interaction (group and/or individual context). 1. Once a month or less = 7%, 2. More than once a month, but less than once a week = 8%, 3. Once a week = 40%, 4. More than once a week, but less than once a day = 17%, 5. Once a day or more = 28% (page 186).	Approximately 2.5 years (July 1963-December 1965) (pages 198-204 & 257).	Unclear, this is not explicitly reported, however, it appears to be 2.5 years with the last tracking in 1965 (pages 198-204).	Unclear.	Unclear.	Cannot tell.		The sample sizes are unclear and furthermore, the percentages that we are given (especially regarding age and gender) are for the whole area.
Herrera 2013	Herrera, Carla, David L. DuBois and Jean Baldwin Grossman.	The Role of Risk: Mentoring Experiences and Outcomes for Youth with Varying Risk Profiles.	English	A Public/Private Ventures project distributed by MDRC	2013	USA	To receive a preliminary status of “higher risk,” youth needed to have at least one environmental risk factor (that is, challenges within the youth’s life circumstances or relationships, such as housing instability, a family member with a drug or alcohol problem, or being bullied) and at least one individual risk factor (that is, challenges in the youth’s behavior, academic functioning or mental …	Range 8 to 15, average age 11.39 (table B.1)	0.42	White 42%, Black 24%, Hispanic 24% and other 10%	Table 2.2 (whole sample including the QES sample but the RCT sample is the largest and summary measures on the RCT sample are close to the whole sample). Economic adversity 83%, Family risk/stress 91%, Peer difficulties 52%, Academic challenges 53%, Mental health concerns 48% and Problem behavior 23%, see table p. 19 for a further description	The programs utilized volunteers to provide one-to-one mentoring to youth in community settings and were operated by Big Brothers Big Sisters agencies (program 5 and 6)	Program expected matches to meet a minimum of twice a month for four or more hours over at least a 12-month period. Actual Average duration of all matches combined by follow-up was 9.58 months. Note these numbers are for all programmes, not just the two biggest we include in the review	Program expected matches to meet a minimum of twice a month for four or more hours over at least a 12-month period. Actual Average number of meetings per month was 2, Average number of hours per meeting was 2.8, Average number of hours met per month was 5.8 and Total hours of meetings throughout entire match prior to follow-up was 69.8. Note these numbers are for all programmes, not just the two …	Programme start 2008	Follow up 13 months after programme start	308	321	Yes (table 3.4 and 3.5)	Actual duration and intensity lower than planned	Only program 5 and 6 used and described here
Kidd 2020	Kidd Sean A; Vitopoulos Nina; Frederick Tyler; Leon Scott; Wang Wei; Mushquash Christopher; McKenzie Kwame	Trialing the Feasibility of a Critical Time Intervention for Youth Transitioning Out of Homelessness.	English	American Journal of Orthopsychiatry	2020	Canada	Youth who have experienced at least 6 months of homelessness and had been housed in a stable arrangment between 1 day and 1 year since their last homeless episode (page 537).	Mean age = 21.75. Minimum = 17 years, maximum = 26 years (page 539).	HOP-C group: Female = 35%. Control group: Female = 46% (page 540).	HOP-C group: White-North American = 14%, Black-African = 8%, Black-Caribean = 11%, Mixed heritage = 11%. Control group: White-North American = 16%, Black-African = 16%, Black-Caribean = 10%, Mixed heritage = 6% (page 540).	Homelessness (page 537)	6 months of mental health and peer support, along with transitional case management. After this period, youth were connected with other services in the community and/or continued service delivery after the evaluation period (as long as possible, limited by study resources) (page 538)	6 months (page 538)	Unclear	6 months (page 539)	Not reported	30	28	Yes (pages 542-543)	An implication for the intervention design is the intervention duration. It is stressed that given the challenges these youths face, there are systemic barriers. Furthermore, trust takes approximately 1-3 months for these youths. The intervention could have had greater effectiveness, given more time (page 542). Confusion because of overlap with pre-existing youth worker, where trust already had b…
McClanahan 2012	McClanahan, W.S., Kauh, T.J., Manning, A.E., Campos, P. & Farley, C.	Illuminating Solutions: The Youth Violence Reduction Partnership	English	Public/Private Ventures Report	2012	USA	YVRP (The Youth Violence Reduction Partnership) targets youth who are on active probation (in any given month, about 80 percent of youth partners are on adult probation, and 20 percent are on juvenile probation). Youth partners are typically between the ages of 14 and 24.	Not reported but all were on juvenile probation	Not reported.	Not reported	Youth are on active probation	Provides emotional and practical supports, primarily through paraprofessionals known as “street workers,” to address some of the root causes of crime (for example, lack of educational opportunities, lack of connection to meaningful employment, poor housing, abuse or neglect, negative peers, lack of access to needed services, and a lack of supportive adult guidance). Greater supervision from proba…	On average, youth partners stay in YVRP for a little more than two years	Not reported	18 months	18 months	150	211	Cannot tell
Peterson 2006	Peterson Peggy L.; Baer John S.; Wells Elizabeth A.; Ginzler Joshua A.; Garett Sharon B.	Short-Term Effects of a Brief Motivational Intervention to Reduce Alcohol and Drug Risk Among Homeless Adolescents	English	Psychology of Addictive Behaviors	2006	USA	Individuals with unstable housing (page 255). The youths were eligible if they: were between 13-19 years-old; had at least one binge drinking episode and/or used illicit "street" drugs at least four times in the past 30 days; had not recieved alcohol or drug treatment in the 30 days prior to being screened (page 255).	The whole sample: Minimum age = 14 years, maximum age = 19 years. Mean age = 17.4 years (page 257)	The whole sample: Male = 54.7%, Female = 45.3% (page 257).	The whole sample: Caucasian = 72.3%, mixed race =15.9%, Native American = 3.2%, African American = 3.2%, Hispanic or Latino = 3.2%, and Asian/Pacific Islander or other race = 1% or less (page 257).	Homeless youth - particularly at high risk of alcohol- and drug-related problems (substance use) (pages 254-255).	BMI (brief motivational enhancement intervention) followed the concept of a check-up, where information about patterns and risks related to alcohol or substance use are provided to the individual as personal feedback. The feedback included alcohol, marijuana, and other drug use frequently and perceived norms, rates of use were compared and the social influence and assessment of substance use with…	3 months (page 259).	The intervention session ran on an average of about half an hour and ranged from 10-70 min. (page 256).	3 months (page 259).	Follow-up interviews were conducted 1 month and 3 months after baseline interview. Furthermore, there was a brief check-in at 2 months (Page 255).	69	Two control groups: AO (assessment only) 77 and AFO (assessment at follow-up only) 65	No.
Spergel 2001	Spergel, Irving A.; Wa, Kwai Ming; Sosa, Rolando Villarreal; Perez, Francisco; Purnell, Lorita; Jacob, Ayad; Kane, Candice; Park, Cheong Sun; Chen, Lijun; Ibarra, Gabriela; Barrios, Elisa & Spergel, Annot M.	Evaluation of the Bloomington-Normal Comprehensive Gang Program	English	Submitted to the US department of Justice (has not been published in a journal)	2001	USA	Youth who would be identified as gang members (or youth at high risk of gang involvement) (page 7.2)	Program group: Mean age (male) = 16.79, Minimum = 12, maximum = 20. Mean age (female) = 16.57, minimum = 12, maximum = 20. (Page 8.12).	Program group: Male = 81.19 %, Female = 18.81 %. True comparison group: Male = 50.63 %, Female = 49.37 %. Comparison (age less than 12 and more than 20): Male = 80.56%, Female = 19.44%. Comparison rantoul: Male = 63.16%, Female = 36.84% (page 9.20).	Program group: White = 4.95 %, African-American = 80.20 %, Hispanic = 14.85 %. True comparison group: White = 2.53 %, African-American = 96.20 %, Hispanic = 1.27 %. (page 9.21). Comparison (age less than 12 and more than 20): White = 2.78 %, African-American = 94.44 %, Hispanic = 2.78 %. Comparison rantoul: White = 5.26 %, African-American = 84.21 %, Hispanic = 10.53 %. (page 9.21).	Those at highest risk of gang delinquency (page 10.1). It is not specified what the specific risk factors are.	Group-oriented services, individual counseling, case planning, suppression activities, job-related services, school-related services, family counseling, material support (10.14).	Program period: 4 years (page 8.6)	Workers contacted a youth on average about three times a month (page 10.11). All youth who were interviewed at Time I and who had worker training records, the median stay in the program was 26.7 months (page 10.11).	Furthermore, data covered 4 years before and 4 years during the program period for individual youth (page 8.6).	Unclear, the only information available is: interval between Time I and Time II was 1 to 1.5 years (page 8.6). (Time I is not equivalent to baseline, page 13.2).	The program sample = 101 youth (page 9.2)	The 'true' comparison group = 79 youth (page 8.10).	Yes (pages 2.2-2.6).	Not all components of the model were adequately implemented by local site operators; not all procedures for local data collection were followed. The issue of who was to be selected for the program was especially an implementation problem. Selection of the comparison sample was especially problematic (pages 2.2-2.4).
Spergel 2003	Spergel, Irving A., Wa, Kwai Ming, Sosa, Rolando Villarreal, Son, Jesok, Barrios, Elisa & Spergel, Annot M.	Evaluation of the Riverside Comprehensive Community-Wide Approach to Gang Prevention, Intervention and Suppression: Building Resources for the Intervention and Deterrence of Gang Engagement - BRIDGE	English	Submitted to the US department of Justice (has not been published in a journal)	2003	USA	Youth at-risk of gang involvement and youth already involved in gangs (page 1.17).	Program and comparison youth at each site: mainly between 14-20 years (pages 8.13-8.14). Minimum age = 12 years, maximum age = 24 years (page 9.2).	Total sample: Male = 90.5 %, female = 9.5 % (page 9.2). Program, worker-tracked: Male = 92.9%, female = 7.1%. Program, non-worker-tracked: Male = 94.2%, female = 5.8%. Comparison: male = 85.9%, female =14.1% (pages 9.2 & 9.11).	Program, worker-tracked: Latinos (Mexican-American) = 76.4%, African-Americans = 18.1%, Other = 5.5%. Program, non-worker-tracked: Latinos (Mexican-American) = 61.5%, African-Americans = 36.5%, Other =1.9% . Comparison: Latinos (Mexican-American) = 71.1%, African-Americans = 17.8%, Other = 11.1% (pages 9.2 & 9.12).	Phase I: adjudicated youth on probation who were suspected of being gang members or committing violent crimes. Phase II: non-adjudicated youth who would be referred by police, youth workers, and community agencies, and who might also be involved in gang-related crimes but not yet on probation (page 6.9). Gang-involved youth who had arrest records or were at high risk for arrest (page 8.2).	Primary services: individual counseling and suppression. Other services: group services, job-related services and case planning. Least provided services: family counseling, material support and school services (page 10.8).	Program period: 4 years (January 1, 1997 through December 31, 2000) (page 10.16)	Interviewed youth were in the program at least twice as many months (mean = 27.4) as non-interviews youth (13.6) (page 10.6). On average 2.4 types of services on a monthly basis. Slightly more contact were made on a monthly basis with interviewed youth (3.8) than with non-interviewed youth (3.4) (page 10.7).	Unclear	Unclear	Program overall: 234 (page 14.10). (Program, worker-tracked: 182. Program non-worker-tracked: 52 (page 8.19))	135 (page 8.19)	Yes (pages 2.20-2.23).	Not alle components of the Model were adequately implemented by the local site operators; not all procedures for local data collection were followed. The issue of who was to be selected for the program was especially an implementation problem. Misunderstandings between the the key organizations at the local sites about the purpose of the program (page 2.20). The lead agencies did not have the exp…
Spergel 2004a	Spergel, Irving A.; Wa, Kwai Ming; Sosa, Rolando Villarreal; Barrios, Elisa & Spergel, Annot M.	Evaluation of the San Antonio Comprehensive Community-Wide Approach to Gang Prevention, Intervention and Suppression Program	English	Submitted to the US department of Justice (has not been published in a journal)	2004	USA	Youth involved in gangs, gang members or youth highly at risk of gang involvement (page 1.4).	Age distribution = 12-24 years (page 7.12). Rest is not reported.	Program worker-tracked: Male = 87.5 %, Female = 12.5 %. Program non-worker-tracked: Male = 100%. Comparison group: Male = 80.8 %, Female = 19.2 % (page 7.10).	Program worker-tracked: African American = 4.8 %, Latino = 94.2 %, Other (non-Lationo white) = 0.1 %. Program non-worker-tracked: Latino (Mexican-American) = 100%. Comparison group: Latino = 100 % (page 7.11).	Youth-gang members or youth at high risk of gang membership, who were referred to the program mainly from juvenile probation or parole (10.1).	Primary services: Group counseling, individual counseling, school-related services. Other services provided were: material support - including transportation, job-related services, suppression services, and family counseling (page 8.6)	Program period: 4 years (1995-1999) (page 1.2).	Youth were on average in the program for 12.6 months and were on average provided 4.8 services through 3.4 worker contacts per month (page 8.6)	3 years (1997-1999) (page 8.15).	Unclear, the only information available is: interval between Time I and Time II was 1 to 1.25 years (page 6.15).	Program youth with worker-tracking records = 104 (page 6.18). Program youth with no-worker-tracking records = 6 (page 7.1).	Comparison youth (no worker contacts or services) = 120 (page 6.18).	Yes (pages 2.7-2.13).	Problem with selection of youth for the program. They are not gang members, or youth clearly at high risk for gang involvement. The operators and evaluators often do not know the characteristics of the gang youth until a sufficient number of youth already have entered the program (page 2.7). Problem with selection of youth for the comparison group, because of the same reasons as stated above (pag…
Spergel 2004b	Spergel, Irving A.; Wa, Kwai Ming; Sosa, Rolando Villarreal; Barrios, Elisa & Spergel, Annot M.	Evaluation of the Tucson Comprehensive Community-Wide Approach to Gang Prevention, Intervention and Suppression Program	English	Submitted to the US department of Justice (has not been published in a journal)	2004	USA	Gang youth or youth highly at risk of gang involvement (page 2.10).	Age distribution = 10-21 years (page 8.7). Rest is not reported.	Program group: Male = 69.8 %, Female = 30.2 %. Comparison group: Male = 71.3 %, Female = 28.7 % (page 7.11).	Program group: Latino (Mexican-American) = 50.0 %, African-American = 41.3 %, youth of other race/ethnic backgrounds = 8.7 % (page 7.12). Comparison group: Latino (Mexican-American) = 79.2 %, African-American = 12.9 %, youth of other race/ethnic backgrounds = 7.9 % (page 7.12).	Delinquent youth-gang members and youth at high risk of gang membership (page 10.1).	The primary services or activities were case planning (24.1%) group counseling (20.3%) Individual counseling (13.9%) family counseling (29.8%). Job services (4.1%) and school services (8.5%) were least often provided. Moderate amounts of suppresions services (13.8%) and material support (12.6%) (page 8.7).	Program period: 3.5 years (page 8.6).	Youth were in the program for an average of 20.8 months (median = 19.4 months) and were on average provided with 5.3 contacts and 2 services per month (page 8.7).	The total worker-tracking period was about 3 years (page 6.15).	Unclear, the only information available is: interval between Time I and Time II was 1 to 1.25 years (page 6.13).	126 (page 6.3) (only 106 completed a Time-I interview and 92 completed a Time-II interview (page 6.3 & 6.18)).	101 (page 6.3) (all 101 completed a Time-I interview and only 51 completed a Time-II interview (page 6.3)).	Yes (pages 2.7-2.13 & 2.20-2.22).	Problem with selection of youth for the program. They are not gang members, or youth clearly at high risk for gang involvement. The operators and evaluators often do not know the characteristics of the gang youth until a sufficient number of youth already have entered the program (page 2.7). Problem with selection of youth for the comparison group, because of the same reasons as stated above (pag…
Thompson 1988	Thompson, David and Jason, Leonard.	Street gangs and preventive interventions.	English	Criminal Justice and Behavior	1988	USA	Eight graders who were identified as being at risk for gang membership on the basis of subjective teacher report and by the determination of BUILD staff members and who were not member of a gang as reported by gang informants were eligible.	Not reported but all are in 8. grade	Only reported for the total sample, 70 were male, 45 female and 2 unidentified.	Not reported	All at risk for gang membership	Treatment consisted of 12 classroom sessions (Targeted youth in the three experimental schools participated with the rest of their classes in a series of 12 classroom sessions conducted by BUILD staff over 12 weeks as part of a regularly scheduled series of presentations in the school) and following the 12 classroom sessions, the targeted youth in the experimental schools were invited by the BUIL…	Twelve classroom sessions during 12 weeks and afterschool activities during a school year	Not reported	A year, date is not reported	A year, date is not reported	74	43	No
Walker 2019	Walker Sarah Cusworth; Bishop Asia Sarah; Catena Jovi; Haumann Elizabeth	Deploying Street Outreach Workers to Reduce Failure to Appear in Juvenile Court for Youth of Color: A Randomized Study.	English	Crime & Delinquency	2019	USA	Youth who met the criteria for high risk of failing to appear in juvenile court (hearings) within an 8 month time period (page 1744).	Treament group: Mean age = 15.97. Comparison group: Mean age = 16.22 (pages 1745).	Treatment group: Male = 65 %, Female = 35 %. Comparison group: Male = 71 %, Female = 29 % (page 1746).	Treatment group: White = 20 %, Black = 55 %, Hispanic = 13 %, Asian/Pacific Islander = 9 %, Native American 3 %. Comparison group: White = 19 %, Black = 48 %, Hispanic = 19 %, Asian/Pacific Islander = 9 %, Native American = 3 %, Unknown = 1 % (page 1746).	Failure to appear in court can affect an individuals ability to get a drivers license, stable employment and education opportunities (page 1742).	Warrant prevention services designed to reduce the number of warrants ordered for arrest due to failing to appear at scheduled court hearings (partnership with outreach program) (pages 1743).	Over 2 years (page 1740)	Not reported	Not reported	Not reported	346 (page 1745)	214 (page 1745)	No.
Williams 2002	Williams, Katherine, Curry, G. David & Cohen, Marcia I.	Gang Prevention Programs for Female Adolescents: An Evaluation	English	Chapther in publication: Responding to Gangs Evaluation and Research. By U.S. Departement of Justice: Office of Justice Programs	2002	USA	Females at risk of gang involvement or already involved in gangs (page 231).	The average age in the three program sites = 14 years (page 247). Rest is not reported.	Female = 100% (page 227).	A bit uclear, however, the groups in the three program sites differentiated regarding to ethnicity: Boston and Seattle - most participants were black. Pueblo - most participants were latina (95%) (page 247).	Females at risk of gang involvement or already involved in gangs (pages 230-231).	A mix of services, including social and life skills training, alternative activities (generally recreation), informal counseling, tutoring or homework support, mentoring and positive role modeling, and cultural enhancement for project participants (page 242)	The program ran for 3 years (page 231).	Intensity unclear, however, every girl in the three projects had a mentor who sponsored one girl and contracted a minimum of 2 hours per week for 9 months (page 245). Specifically for Pueblo (hours per participant): Seasonal activities = 10.7, Self-esteem building = 6.3, Conflict resolution = 4.6, Mentoring = 3.6, Cultural awareness = 3.5, Community service = 2.8, Educational support = 2.6, Advoc…	Approximately 2 years and 9 months (page 234).	Each site was visited twice during the grant period. First series of visits: between 20th and 22nd months of project operation. Second series of visits: between 30th and 34th months of project operation (pages 233-234).	Pueblo program: 60. Boston program: 57. Seattle program: 19 (page 236).	Pueblo program: 61. Boston program: 48. Seattle program: 56 (page 236).	Yes (page 240).	All three projects experienced implementation problems common to many demonstration programs. These included staff turnover, lack of transportation for participants, lack of parental participation, problems in implementing planned program activities, participant recruitment and retention problems, inadequate physical facilities, and inadequate local evaluation (page 240). Most serious and difficu…	Only two of the projects are relevant for this review: The project in Pueblo and the project in Boston - because here participation was voluntary (page 246). In Seattle the participation was required as a part of probation conditions (page 246). Furthermore, there are seriously limited data from both Seattle and Boston it is only the impact evaluation from Pueblo, which is relevant (page 249).
