# Supplementary material for: Outreach programs to improve life circumstances and prevent further adverse developmental trajectories of at‐risk youth in OECD countries: A systematic review
Source: Campbell Syst Rev. 2022 Oct 17;18(4):e1282. doi: 10.1002/cl2.1282 (PMC9577261; doi:10.1002/cl2.1282)
Supplement: Supplementary file 4 — Supporting information. [file CL2-18-e1282-s002.xlsx]

## Sheet: Numerical
STUDY INFO			NUMERIC OUTCOME
Study	Authors	Title	Type of outcome	Outcome (there may be more than one, record them all)	Time Point (s) (record the exact time, there may be more than one, record them all)	Source (questionnaire, admin data, other(specify) or unclear)	Valid Ns . Mention treatment and comparison.	Method of estimation	Statistics (risk ratio, odds ratio, standard error, 95 cf, DF, p-value, chi2)	Page numbers and notes	Notes
Arbreton 2002	Arbreton Amy J. A; McClanahan Wendy S; Public ; Private Ventures Philadelphia, PA;	Targeted Outreach: Boys & Girls Clubs of America's Approach to Gang Prevention and Intervention.	Continuous and dichotomous	Relationship behaviours (e.g., negative conflict resolution, positive relationships with family, relationships with a positive peer group); Positive use of leisure time (e.g., engagement in positive after-school activities, leadership roles);School behaviours (e.g., expectations to graduate. school grades, skipping school and cutting classes, getting suspended, working on home-work and valuing sc…	12 months after start of intervention	Questionnaire	236 treated and 216 control in Prevention clubs and 66 treated and 48 control in Intervention clubs	Linear regression and logistic regression	Model coefficients, i.e. mean difference for continuous measures and log odds ratio for dichotomous measures. Note they write 'change' but they include baseline value in the regression model, it is thus not a change score. Unfortunately no standard errors or standard deviations are reported. We contacted the authors but as Public/Private Ventures (P/PV) ceased operations in 2012 the data is no lo…	Table D.1 p. 69	Two interventions: Prevention clubs and Intervention clubs
Baer 2007	Baer John S.; Garett Sharon B.; Beadnell Elizabeth; Wells A.; Peterson Peggy L.	Brief motivational intervention with homeless adolescents	Continuous	Alcohol, abstinence and drug (marijuana and other drugs) use in last 30 days.	1 month FU and 3 months FU	Time-line follow back interview and urine test (only at 3 months FU) and Rutgers Alcohol Problem Index (RAPI)	75 T and 52 C randomised, numbers by group analysed not reported. In Coren (2016) it is reported that the number of participants at the three months follow up (89) is made up of 54 treated and 35 control (note that unfortunately the numbers reported in the forest plots (figures 2.1, 2.2, 2.14, 2.15, 2.16 and 2.17) have been switched). We use the numbers 54 treated and 35 control for the 3 months …	None we want to use	Means and SD (pre)	Table 1
Herrera 2013	Herrera, Carla, David L. DuBois and Jean Baldwin Grossman.	The Role of Risk: Mentoring Experiences and Outcomes for Youth with Varying Risk Profiles	Continuous	Primary: Depression, parent trust, Social acceptance, Self-perceptions of academic abilities, grades, Misconduct and Prosocial behaviour and number of primary outcomes (excluding skipping school) that showed meaningful (that is, statistically reliable, i.e. fell outside the 90-percent confidence interval) change in a positive direction over the follow-up period, and the number of key outcomes tha…	13 months after enrolment	Depression (Short Mood and Feelings Questionnaire (SMFQ)), Self-worth (Self-Esteem Questionnaire), Hope (Children’s Hope Scale), Emotional symptoms (Strengths and Difficulties Questionnaire (SDQ)), Prosocial behaviour (Social-Emotional and Character Development Scale (SECDS) and SDQ), Honesty (SECDS), Social acceptance (Adapted from the Self-Perception Profile for Children), Parent trust (Adapted…	308 in treatment group and 321 in control group	None we can use			Note we only assess and use the randomised treatment and control group. Three outcomes are rated Critical risk of bias (Substance use, legal problems and skipping school) and four (parent trust, number of non-parental special adults and non-parental help with college/jobs, community service) are not relevant for this review. We can not use the results from the regression analysis because: In tota…
Kidd 2020	Kidd Sean A; Vitopoulos Nina ; Frederick Tyler ; Leon Scott ; Wang Wei ; Mushquash Christopher ; McKenzie Kwame ;	Trialing the feasibility of a critical time intervention for youth transitioning out of homelessness.	Dichotomous	NEET status, housing status, Mental health	Post intervention (after 6 months)	These outcomes were generated through triangulated coding of case manager, psychologist, and peer support worker ratings along with responses at assessment interviews. Discrepancies were minor and readily negotiated.	T: 30, C: 28	Logistic regression	Odds ratio measured as loss versus gain or sustain from baseline to post: For NEET status, participants were coded as gained if they had gained on either measure (employment or education), sustained if they had sustained on both measures, and lost if they had lost on either measure. If a participant had left education but entered employment or vice versa, this was coded as gained. For housing, lo…	Table 3	We cannot use these measures, have written the author asking for raw numbers. Got a reply from Scott Leon but with Gain vs Sustain. We do not use the mental health gain/sustain OR as there are better mental health measures reported. We use the reported housing and NEET model results
Kidd 2020	Kidd Sean A; Vitopoulos Nina ; Frederick Tyler ; Leon Scott ; Wang Wei ; Mushquash Christopher ; McKenzie Kwame ;	Trialing the feasibility of a critical time intervention for youth transitioning out of homelessness.	Continuous	Mental health and addictions, Quality of life, Mindfulness, Social support, Community Integration, Resilience and Hope	Post intervention (after 6 months)	GAIN Short Screener, Mental Health Continuum–Short Form (MHC-SF), World Health Organization Quality of Life Scale–Brief (WHOQOL-BREF), Cognitive and Affective Mindfulness Scale-Revised (CAMS), the MOS Social Support Survey, Community Integration Scale and Measure, Conner-Davidson Resilience Scale (CD_RISC) and Adult Hope Scale (AHS)	T: 30, C: 28	Pre-post change by group	Pre-post change and SE by group	Table 2 and raw data kindly provided by the authors on request (Scott Leon)	We cannot use these measures, have written the author asking for raw numbers (means and SD) Kindly provided by Scott Leon
Peterson 2006	Peterson Peggy L.; Baer John S.; Wells Elizabeth A.; Ginzler Joshua A.; Garett Sharon B.	Short-term effects of a brief motivational intervention to reduce alcohol and drug risk among homeless adolescents	Continuous	Alcohol (not reported though) and drug use in last 30 days.	1 month FU and 3 months FU	Time-line follow back interview and urine test (only at 3 months FU) and Rutgers Alcohol Problem Index (RAPI)	69 treated, 77 assessment only, 65 assessment at follow up only	None we want to use	Means and SD (pre)	Table 2. Alcohol not reported but data is reported in the review by Coren 2016	Alcohol not reported but data is reported in the review by Coren 2016
Thompson 1988	Thompson, David and Jason, Leonard. 1988.	Street gangs and preventive interventions. Crim. Justice Behav.15, 3: 323-333.	Dichotomous	Gang membership	End of intervention (after a school year)	Comparing youths' names with gang rosters provided by gang members involved with BUILD's remediation program.	74 treated and 43 control	None	Events and non-events by treatment	Table 1
Walker 2019	Walker Sarah Cusworth, Bishop Asia Sarah; Catena Jovi and Haumann Elizabeth	Deploying Street Outreach Workers to Reduce Failure to Appear in Juvenile Court for Youth of Color: A Randomized Study.	Continuous	Warrants ordered	Between the youth’s first and last hearings on file, i.e. during intervention	Court records	346 treated and 214 control	Linear regression	Coefficient and SD	Tables 1 and 2
